# Supplementary material for: Acrylamide and Its Metabolite Glycidamide Induce Reproductive Toxicity During In Vitro Maturation of Bovine Oocytes
Source: Toxics. 2025 Mar 19;13(3):223. doi: 10.3390/toxics13030223 (PMC11946555; doi:10.3390/toxics13030223)
Supplement: Supplementary file 1 [file toxics-13-00223-s001.zip]

Archive with 1 entries (1 files):
- toxics-3474800-supplementary.pdf
